# Supplementary material for: Immunogenetic Predisposition to SARS-CoV-2 Infection
Source: Biology (Basel). 2022 Dec 25;12(1):37. doi: 10.3390/biology12010037 (PMC9855425; doi:10.3390/biology12010037)
Supplement: Supplementary file 1 [file biology-12-00037-s001.zip]

Archive with 1 entries (1 files):
- biology-2101839-supplementary.pdf
